# Supplementary material for: Dietitians’ Attitudes and Understanding of the Promotion of Grains, Whole Grains, and Ultra-Processed Foods
Source: Nutrients. 2022 Jul 23;14(15):3026. doi: 10.3390/nu14153026 (PMC9331638; doi:10.3390/nu14153026)
Supplement: Supplementary file 1 [file nutrients-14-03026-s001.zip]

Archive with 2 entries (2 files):
- Supplementary Materials 1 Survey Questions.pdf
- Supplementary Materials 2.pdf
